# Supplementary material for: The devil is in the detail: estimating species richness, density, and relative abundance of tropical island herpetofauna
Source: BMC Ecol. 2015 Jun 26;15:18. doi: 10.1186/s12898-015-0049-5 (PMC4482038; doi:10.1186/s12898-015-0049-5)
Supplement: Supplementary file 1 — Additional files 1: Abundance and species richness data of frogs in the Andaman Islands collected by using open quadrats and bounded quadrats. [file 12898_2015_49_MOESM1_ESM.txt]

Key to data file
These data was collected using quadrats of dimension 10 m � 10 m (open quadrats - OQ, bounded quadrats - BQ). All quadrats were sampled during day light hours from 2010-2012.
Abbreviations used:
WEG	Wet Evergreen Forest
LEG	Littoral Evergreen Forest
SEG	Secondary Evergreen Forest
Islands	Area (km2)
South Andaman	1350.82
North Andaman	1375.99
Little Andaman	734.39
Rutland	137.17
Havelock	113.93
Neil	18.9
Long Island	17.9
Tarmugli	11.5
Alexandra	3.6
Hobday	3.6
Boat	2.8
Redskin	3.3
Snob	0.22
Chester	0.09
Grub	0.03
