# Supplementary material for: The devil is in the detail: estimating species richness, density, and relative abundance of tropical island herpetofauna
Source: BMC Ecol. 2015 Jun 26;15:18. doi: 10.1186/s12898-015-0049-5 (PMC4482038; doi:10.1186/s12898-015-0049-5)
Supplement: Supplementary file 3 — Additional files 3: File containing details of abbreviations used and the names and areas of islands sampled. [file 12898_2015_49_MOESM3_ESM.txt]

SI_No.	Date	Island	Quadrat	Duttaphrynus_melanostictus	Bush_toad	Fejervarya_cancrivora	Fejervarya_sp.	Kaloula_baleata	Limnonectes_doriae	Microhyla_chakrapanii	Ingerana_charlesdarwini	Unidentified	Elevation_(meters)	N	E	Forest_type	Canopy_cover_(%)	No._Trees	Buttresses	Man-hours	Individuals	Species
1	28-Oct-10	South Andaman	BQ	3	0	0	1	0	37	1	0	0	43	11.61623	92.61363	WEG	95	12	2	13.50	42	4
2	31-Oct-10	South Andaman	BQ	1	0	0	0	0	35	0	0	0	33	11.61521	92.61147	WEG	98	23	1	15.00	36	2
3	04-Oct-10	South Andaman	BQ	0	0	0	0	0	27	2	0	0	52	11.61552	92.61050	WEG	92	9	4	12.00	29	2
4	10-Oct-10	South Andaman	BQ	3	0	1	0	0	15	0	0	0	30	11.61960	92.61251	WEG	96	6	1	13.00	19	3
5	05-Mar-11	South Andaman	BQ	0	0	0	0	0	0	0	1	0	176	11.71058	92.73594	WEG	97	13	2	20.00	1	1
6	10-Mar-11	South Andaman	BQ	0	0	0	0	0	1	1	1	0	266	11.71225	92.73034	WEG	97	8	3	21.67	3	3
7	18-Mar-11	South Andaman	BQ	0	1	0	0	0	2	0	0	0	250	11.70490	92.73220	WEG	98	7	1	19.00	3	2
8	30-Mar-11	South Andaman	BQ	0	3	0	0	0	12	0	1	0	200	11.70750	92.73160	WEG	97	6	2	22.33	16	3
9	03-May-11	Rutland	BQ	0	1	0	0	1	3	0	0	0	30	11.42350	92.64120	LEG	90	4	0	16.00	5	3
10	05-May-11	Rutland	BQ	0	0	0	0	0	2	0	0	0	153	11.43860	92.63900	WEG	91	16	1	16.67	2	1
11	22-May-11	Rutland	BQ	0	0	0	0	0	23	0	0	0	100	11.42370	92.62910	WEG	97	6	1	18.33	23	1
12	16-May-11	Rutland	BQ	0	0	0	0	0	14	0	0	0	30	11.42400	92.64080	WEG	96	NA	NA	11.80	14	1
13	25-May-11	Rutland	BQ	0	2	0	0	0	0	0	2	0	248	11.43820	92.64500	WEG	92	10	1	16.00	4	2
14	09-Dec-11	Alexandria	BQ	0	0	0	0	0	10	0	1	0	24	11.58143	92.60890	WEG	94	7	3	19.00	11	2
15	15-Dec-11	Alexandria	BQ	1	0	0	0	0	6	0	9	0	31	11.58022	92.61092	WEG	97	9	2	24.00	16	3
16	01-Dec-12	Alexandria	BQ	0	0	0	0	0	2	0	0	0	32	11.57750	92.60310	WEG	98	6	1	6.25	2	1
17	29-Dec-11	Redskin	BQ	0	0	0	0	0	0	0	0	0	53	11.56998	92.59317	WEG	98	10	1	21.08	0	0
18	01-Jan-13	Redskin	BQ	0	0	0	0	0	1	0	0	0	39	11.56050	92.59260	WEG	100	9	1	8.00	1	1
19	10-Jan-13	Redskin	BQ	0	0	0	0	0	0	0	0	0	23	11.55270	92.59220	WEG	100	9	0	6.00	0	0
20	03-Jan-12	Tarmugli	BQ	0	0	0	0	0	0	0	1	0	33	11.57504	92.55816	WEG	97	7	0	17.80	1	1
21	04-Jan-12	Tarmugli	BQ	0	0	0	0	0	0	0	5	0	17	11.57627	92.55393	WEG	93	5	1	20.00	5	1
22	10-Dec-12	Tarmugli	BQ	0	0	0	0	0	0	0	0	0	33	11.57560	92.56180	WEG	96	5	1	6.00	0	0
23	10-Jan-13	Tarmugli	BQ	0	0	0	0	0	0	0	0	0	33	11.57550	92.56170	WEG	100	0	0	8.00	0	0
24	14-Jan-12	Little Andaman	BQ	0	5	0	0	0	0	0	5	0	131	10.67454	92.49445	WEG	98	9	3	25.00	10	2
25	16-Jan-12	Little Andaman	BQ	0	4	0	0	0	1	0	10	0	126	10.67279	92.49238	WEG	98	8	3	24.33	15	3
26	19-Jan-12	Little Andaman	BQ	0	1	0	0	0	1	0	11	0	129	10.67178	92.48836	WEG	97	10	3	18.00	13	3
27	23-Jan-12	Little Andaman	BQ	0	5	0	0	0	3	0	7	0	119	10.67521	92.49204	WEG	96	5	3	18.00	15	3
28	01-Feb-13	Little Andaman	BQ	0	0	0	0	0	0	0	0	0	0	10.51440	92.50710	WEG	100	5	2	15.00	0	0
29	05-Feb-13	Little Andaman	BQ	0	0	0	0	0	0	0	0	0	2	10.51440	92.51330	WEG	100	5	2	15	0	0
30	10-Feb-13	Little Andaman	BQ	0	0	0	0	0	0	0	0	0	42	10.51720	92.51720	WEG	96	5	1	9	0	0
31	15-Feb-13	Little Andaman	BQ	0	0	0	0	0	2	0	0	0	0	10.51960	92.52270	WEG	100	8	1	13.5	2	1
32	20-Feb-13	Little Andaman	BQ	0	0	0	0	0	0	0	0	0	56	10.51680	92.52210	WEG	100	9	2	11.25	0	0
33	25-Feb-13	Little Andaman	BQ	0	0	0	0	0	0	0	0	0	5	10.51970	92.51670	WEG	100	11	1	10.5	0	0
34	20-Mar-12	Havelock	BQ	0	0	0	0	0	0	0	0	0	24	11.94332	93.02061	WEG	98	8	2	15.00	0	0
35	21-Mar-12	Havelock	BQ	0	0	0	0	0	1	0	0	0	66	11.94095	93.02280	WEG	98	5	1	11.00	1	1
36	23-Apr-12	Long Island	BQ	0	0	0	0	0	0	0	0	0	43	12.39213	92.92287	WEG	95	6	1	11.75	0	0
37	24-Apr-12	Long Island	BQ	0	0	0	0	0	2	0	1	0	56	12.39130	92.92990	WEG	97	4	1	14.5	3	2
38	10-Apr-12	Neil Island	BQ	0	0	0	0	0	0	0	0	0	7	11.84032	93.05603	WEG	98	1	1	12	0	0
39	11-Apr-12	Neil Island	BQ	0	0	0	0	0	1	0	0	0	29	11.83993	93.05492	WEG	96	2	2	12.5	1	1
40	30-May-12	North Andaman	BQ	0	1	0	0	0	2	0	1	0	39	13.19614	93.02709	WEG	99	9	1	13.5	4	3
41	01-Jun-12	North Andaman	BQ	0	0	0	0	0	1	1	1	0	59	13.19519	93.02615	WEG	99	9	1	14	3	3
42	03-Jun-12	North Andaman	BQ	0	0	0	0	0	1	0	0	0	90	13.16400	93.03197	WEG	98	4	1	15	1	1
43	04-Jun-12	North Andaman	BQ	0	0	0	0	0	0	0	1	0	20	13.16554	93.03350	WEG	97	4	1	14.25	1	1
44	15-Jan-13	Boat Island	BQ	0	0	0	0	0	0	0	0	0	3	11.53420	92.55940	WEG	96	6	0	5.25	0	0
45	16-Jan-13	Boat Island	BQ	0	0	0	0	0	0	0	0	0	0	11.53680	92.55900	WEG	100	7	1	5.5	0	0
46	15-Dec-12	Chester Island	BQ	0	0	0	0	0	0	0	0	0	7	11.58290	92.57810	WEG	97	11	0	10	0	0
47	15-Jan-13	Hobday Island	BQ	0	0	0	0	0	0	0	0	0	48	11.53910	92.60860	WEG	100	9	2	7.5	0	0
48	20-Jan-13	Hobday Island	BQ	0	0	0	0	0	0	0	0	0	41	11.54420	92.61010	WEG	100	8	1	7.5	0	0
49	22-Dec-12	Snob Island	BQ	0	0	0	0	0	0	0	0	0	33	11.56590	92.57380	WEG	73	7	1	6.25	0	0
50	19-Feb-11	South Andaman	OQ	0	0	0	0	0	1	0	0	0	43	11.61663	92.61396	WEG	95	4	2	3	1	1
51	19-Feb-11	South Andaman	OQ	0	0	0	0	0	1	0	0	0	33	11.61583	92.61403	WEG	95	5	1	2.67	1	1
52	20-Feb-11	South Andaman	OQ	0	0	0	0	0	0	0	0	0	52	11.61593	92.61331	WEG	95	3	1	4.17	0	0
53	21-Feb-11	South Andaman	OQ	0	0	0	0	0	1	0	0	0	30	11.61671	92.61298	WEG	80	6	2	5.00	1	1
54	22-Feb-11	South Andaman	OQ	0	0	0	0	0	8	0	0	0	50	11.61514	92.61234	WEG	90	4	1	4.33	8	1
55	22-Feb-11	South Andaman	OQ	0	0	0	0	0	1	0	2	0	50	11.61469	92.61147	WEG	85	8	2	3.67	3	2
56	23-Feb-11	South Andaman	OQ	0	0	0	0	0	0	1	0	0	30	11.61497	92.61085	WEG	85	5	1	2.67	1	1
57	23-Feb-11	South Andaman	OQ	0	0	0	0	0	2	0	0	0	60	11.61598	92.61159	WEG	95	6	1	3.33	2	1
58	25-Feb-11	South Andaman	OQ	0	0	0	0	0	0	0	1	0	70	11.61910	92.61187	WEG	85	4	1	3.75	1	1
59	25-Feb-11	South Andaman	OQ	0	0	0	0	0	5	0	0	0	60	11.61988	92.61197	WEG	90	2	2	3.75	5	1
60	01-Mar-11	South Andaman	OQ	0	0	0	0	0	0	0	0	0	200	11.70963	92.73687	WEG	97	5	2	4.00	0	0
61	01-Mar-11	South Andaman	OQ	0	0	0	0	0	0	0	0	0	200	11.71064	92.73711	WEG	96	10	2	3.67	0	0
62	02-Mar-11	South Andaman	OQ	0	0	0	0	0	0	0	1	0	180	11.71026	92.73476	WEG	97	6	2	4.00	1	1
63	02-Mar-11	South Andaman	OQ	0	0	0	0	0	2	0	0	0	185	11.70924	92.73577	WEG	97	11	3	3.33	2	1
64	03-Mar-11	South Andaman	OQ	0	0	0	0	0	0	0	0	0	150	11.70891	92.73718	WEG	96	12	3	4.00	0	0
65	09-Mar-11	South Andaman	OQ	0	0	0	0	0	1	0	0	0	157	11.70539	92.73063	WEG	96	18	4	4.00	1	1
66	09-Mar-11	South Andaman	OQ	0	0	0	0	0	5	0	0	0	145	11.70566	92.73340	WEG	96	4	3	4.00	5	1
67	16-Mar-11	South Andaman	OQ	0	0	0	0	0	2	0	0	0	266	11.71266	92.73129	WEG	98	12	1	3.33	2	1
68	18-Mar-11	South Andaman	OQ	0	0	0	0	0	1	0	0	0	130	11.70551	92.72925	WEG	98	15	3	4.67	1	1
69	18-Mar-11	South Andaman	OQ	0	1	0	0	0	0	1	1	0	128	11.70453	92.73129	WEG	98	12	2	4.00	3	3
70	21-Mar-11	South Andaman	OQ	0	0	0	0	0	1	0	0	0	250	11.71322	92.72957	WEG	98	6	2	3.00	1	1
71	21-Mar-11	South Andaman	OQ	0	0	0	0	0	0	0	0	0	250	11.71170	92.72991	WEG	95	8	4	5.00	0	0
72	21-Mar-11	South Andaman	OQ	0	0	0	0	0	0	0	1	0	275	11.71273	92.73221	WEG	96	13	1	2.75	1	1
73	22-Mar-11	South Andaman	OQ	0	0	0	0	0	0	0	0	0	100	11.70499	92.73986	WEG	96	3	1	3.67	0	0
74	22-Mar-11	South Andaman	OQ	0	0	0	0	0	0	0	0	0	120	11.70584	92.73937	WEG	98	9	0	3.00	0	0
75	22-Mar-11	South Andaman	OQ	0	0	0	0	0	2	0	0	0	100	11.70389	92.73972	WEG	96	1	1	2.75	2	1
76	28-Mar-11	South Andaman	OQ	0	0	0	0	0	0	0	0	0	200	11.70908	92.73380	WEG	96	10	3	3.00	0	0
77	28-Mar-11	South Andaman	OQ	0	0	0	0	0	0	0	2	0	200	11.70879	92.73245	WEG	96	10	2	3.75	2	1
78	28-Mar-11	South Andaman	OQ	0	0	0	0	0	0	0	0	0	200	11.70867	92.73060	WEG	96	8	3	3.50	0	0
79	29-Mar-11	South Andaman	OQ	0	0	0	0	0	0	0	0	0	100	11.70709	92.73940	WEG	97	8	1	4.00	0	0
80	29-Mar-11	South Andaman	OQ	0	0	0	0	0	1	0	0	0	70	11.70687	92.74051	WEG	96	7	2	4.33	1	1
81	29-Mar-11	South Andaman	OQ	0	0	0	0	0	1	0	0	0	50	11.70770	92.74092	WEG	96	6	1	2.67	1	1
82	08-Apr-11	Neil	OQ	0	0	0	0	0	1	0	0	0	30	11.83657	93.05700	WEG	98	5	2	4.58	1	1
83	08-Apr-11	Neil	OQ	0	0	0	0	0	0	0	1	0	30	11.83719	93.05860	WEG	94	5	1	4.58	1	1
84	08-Apr-11	Neil	OQ	0	0	0	0	0	0	0	1	0	30	11.83583	93.05868	WEG	96	9	2	3.33	1	1
85	09-Apr-11	Neil	OQ	0	0	0	0	0	1	2	0	0	5	11.84072	93.05358	LEG	96	5	0	5.67	3	2
86	09-Apr-11	Neil	OQ	0	0	0	0	0	0	0	0	0	5	11.83970	93.05362	LEG	89	7	2	4.00	0	0
87	09-Apr-11	Neil	OQ	0	0	0	0	0	0	0	0	0	30	11.83364	93.05792	WEG	98	9	2	4.00	0	0
88	09-Apr-11	Neil	OQ	1	0	0	0	0	2	0	1	0	30	11.83419	93.06183	WEG	95	1	0	4.67	4	3
89	09-Apr-11	Neil	OQ	0	0	0	0	0	0	0	0	0	5	11.83880	93.05372	LEG	94	3	0	3.00	0	0
90	10-Apr-11	Neil	OQ	0	0	0	0	0	0	0	0	0	5	11.84127	93.05520	LEG	92	2	2	3.75	0	0
91	10-Apr-11	Neil	OQ	0	0	0	0	0	0	0	0	0	5	11.83991	93.05559	LEG	94	7	2	4.17	0	0
92	10-Apr-11	Neil	OQ	0	0	0	0	0	0	1	0	0	5	11.84162	93.05639	LEG	98	5	1	4.17	1	1
93	10-Apr-11	Neil	OQ	0	0	0	0	0	0	0	0	0	5	11.84055	93.05609	LEG	95	3	2	2.92	0	0
94	10-Apr-11	Neil	OQ	0	0	0	0	0	0	1	0	0	5	11.84127	93.05766	LEG	96	6	0	2.92	1	1
95	11-Apr-11	Neil	OQ	0	0	0	0	0	0	0	0	0	5	11.84186	93.05767	LEG	93	2	0	5.83	0	0
96	11-Apr-11	Neil	OQ	0	0	0	0	0	0	0	0	0	5	11.83876	93.05517	LEG	95	1	0	5.00	0	0
97	18-Apr-11	Rutland	OQ	0	0	0	0	0	1	0	1	0	38	11.42539	92.63738	WEG	95	10	2	6.00	2	2
98	18-Apr-11	Rutland	OQ	0	0	0	0	0	0	0	0	0	37	11.42248	92.63743	WEG	94	12	2	5.00	0	0
99	19-Apr-11	Rutland	OQ	0	0	0	0	0	1	0	0	0	105	11.42271	92.64147	WEG	95	6	0	3.50	1	1
100	19-Apr-11	Rutland	OQ	0	0	0	0	0	0	0	0	0	101	11.43809	92.63782	WEG	96	12	5	4.00	0	0
101	19-Apr-11	Rutland	OQ	0	0	0	0	0	6	0	0	0	30	11.42038	92.63525	WEG	93	8	1	6.00	6	1
102	21-Apr-11	Rutland	OQ	0	0	0	0	0	1	0	0	0	32	11.42539	92.63186	WEG	96	12	3	3.67	1	1
103	21-Apr-11	Rutland	OQ	0	0	0	0	0	1	0	0	0	36	11.42683	92.63589	WEG	98	4	1	2.67	1	0
104	30-Apr-11	Rutland	OQ	0	0	0	0	0	0	0	0	0	36	11.42241	92.63199	LEG	97	5	1	3.33	0	0
105	30-Apr-11	Rutland	OQ	0	0	0	0	0	0	0	0	0	53	11.42059	92.62938	LEG	99	9	1	2.92	0	0
106	30-Apr-11	Rutland	OQ	0	1	0	0	0	0	0	0	0	46	11.41984	92.63275	LEG	96	3	1	3.33	1	1
107	30-Apr-11	Rutland	OQ	0	0	0	0	0	1	0	0	0	32	11.42423	92.63365	LEG	97	7	1	2.50	1	1
108	01-May-11	Rutland	OQ	0	0	0	0	1	0	0	1	0	42	11.42694	92.62902	LEG	95	9	0	4.00	2	2
109	02-May-11	Rutland	OQ	0	0	0	0	0	0	0	0	0	97	11.42577	92.64150	LEG	97	10	0	2.92	0	0
110	02-May-11	Rutland	OQ	0	0	0	0	0	0	0	0	0	107	11.42740	92.63993	WEG	98	6	1	3.33	0	0
111	02-May-11	Rutland	OQ	0	0	0	0	0	0	0	0	0	63	11.42694	92.63847	WEG	95	6	1	2.50	0	0
112	04-May-11	Rutland	OQ	0	0	0	0	0	0	0	1	0	34	11.42362	92.63621	WEG	97	12	0	5.42	1	1
113	04-May-11	Rutland	OQ	0	0	0	0	0	0	0	1	0	170	11.43790	92.63980	WEG	93	13	0	3.75	1	1
114	04-May-11	Rutland	OQ	0	0	0	0	0	0	0	0	0	141	11.43705	92.63925	WEG	94	18	1	3.75	0	0
115	19-May-11	Rutland	OQ	0	0	0	0	0	2	0	0	0	51	11.42868	92.63799	SEG	97	6	1	5.00	2	1
116	19-May-11	Rutland	OQ	0	0	0	0	0	0	0	0	0	44	11.42445	92.63849	SEG	98	3	0	4.17	0	0
117	19-May-11	Rutland	OQ	0	0	0	0	0	0	0	0	0	56	11.43677	92.63646	SEG	96	5	0	4.17	0	0
118	20-May-11	Rutland	OQ	0	0	0	0	0	1	0	0	0	40	11.43682	92.63536	SEG	95	7	0	5.00	1	1
119	20-May-11	Rutland	OQ	0	0	0	0	0	1	0	0	0	46	11.43400	92.63637	SEG	93	9	1	4.17	1	1
120	20-May-11	Rutland	OQ	0	0	0	0	0	1	0	2	0	52	11.43497	92.63686	WEG	97	6	1	2.67	3	2
121	21-May-11	Rutland	OQ	0	0	0	0	0	3	0	0	0	96	11.43618	92.63873	WEG	96	11	1	4.17	3	1
122	21-May-11	Rutland	OQ	0	0	0	0	0	1	0	0	0	190	11.43681	92.64167	WEG	99	9	1	2.50	1	1
123	23-May-11	Rutland	OQ	0	0	0	0	0	6	0	0	0	200	11.43904	92.64493	WEG	98	9	1	5.00	6	1
124	23-May-11	Rutland	OQ	0	0	0	0	0	3	0	0	0	244	11.43704	92.64464	WEG	98	7	0	2.92	3	1
125	23-May-11	Rutland	OQ	0	0	0	0	0	0	0	1	0	221	11.43894	92.64604	WEG	94	5	0	3.75	1	1
126	24-May-11	Rutland	OQ	0	0	0	0	0	6	0	0	0	227	11.43823	92.64262	WEG	94	6	1	4.17	6	1
127	24-May-11	Rutland	OQ	0	0	0	0	0	0	0	0	0	199	11.43904	92.64493	WEG	95	6	1	3.33	0	0
128	24-May-11	Rutland	OQ	0	0	0	0	0	9	0	2	0	100	11.43675	92.64622	WEG	96	8	1	4.58	11	2
129	03-Dec-11	Alexandria	OQ	0	0	0	0	0	0	0	1	0	27	11.58491	92.61131	WEG	95	7	0	4.00	1	1
130	03-Dec-11	Alexandria	OQ	0	0	0	0	0	0	0	0	1	57	11.58329	92.60952	WEG	95	6	1	5.60	1	1
131	03-Dec-11	Alexandria	OQ	0	0	0	0	0	2	0	0	0	23	11.58277	92.60749	WEG	96	9	1	3.00	2	1
132	04-Dec-11	Alexandria	OQ	0	0	0	0	0	0	0	0	0	36	11.58109	92.60768	WEG	95	6	2	4.00	0	0
133	04-Dec-11	Alexandria	OQ	0	0	0	0	0	1	0	0	0	22	11.58254	92.60860	WEG	97	6	2	4.00	1	1
134	04-Dec-11	Alexandria	OQ	0	0	0	0	0	3	0	0	0	53	11.58188	92.61132	WEG	96	11	0	2.67	3	1
135	05-Dec-11	Grub	OQ	0	0	0	0	0	0	0	0	0	36	11.58982	92.59346	LEG	90	6	0	4	0	0
136	05-Dec-11	Grub	OQ	0	0	0	0	0	0	0	0	0	27	11.58932	92.59355	LEG	90	5	0	3.00	0	0
137	10-Dec-11	Chester	OQ	0	0	0	0	0	0	0	0	0	2	11.58339	92.57898	LEG	93	2	1	4.67	0	0
138	10-Dec-11	Chester	OQ	0	0	0	0	0	0	0	0	0	5	11.58266	92.57868	LEG	98	7	1	2.33	0	0
139	19-Dec-11	Snob	OQ	0	0	0	0	0	0	0	0	0	24	11.56962	92.57631	LEG	93	6	4	2.25	0	0
140	19-Dec-11	Snob	OQ	0	0	0	0	0	0	0	0	0	23	11.56853	92.57575	LEG	97	8	2	2.75	0	0
141	19-Dec-11	Snob	OQ	0	0	0	0	0	0	0	0	0	5	11.56757	92.57540	LEG	98	12	1	2.75	0	0
142	20-Dec-11	Hobday	OQ	0	0	0	0	0	0	0	0	0	26	11.55762	92.61852	WEG	95	12	3	4.00	0	0
143	20-Dec-11	Hobday	OQ	0	0	0	0	0	0	0	0	0	56	11.55574	92.61793	WEG	96	10	4	3.00	0	0
144	20-Dec-11	Hobday	OQ	0	0	0	0	0	1	0	0	0	48	11.55512	92.61728	WEG	98	7	2	4.00	1	1
145	22-Dec-11	Redskin	OQ	0	0	0	0	0	0	0	0	0	7	11.57189	92.59246	WEG	98	4	1	2.75	0	0
146	22-Dec-11	Redskin	OQ	0	0	0	0	0	0	0	0	0	8	11.57294	92.59119	WEG	98	5	2	2.00	0	0
147	23-Dec-11	Redskin	OQ	0	0	0	0	0	0	0	0	0	38	11.56519	92.59161	WEG	96	5	1	4.00	0	0
148	23-Dec-11	Redskin	OQ	0	0	0	0	0	0	0	0	0	49	11.56347	92.59092	WEG	96	8	2	3.33	0	0
149	23-Dec-11	Redskin	OQ	0	0	0	0	0	0	0	0	0	38	11.56247	92.59052	WEG	98	12	1	5.83	0	0
150	27-Dec-11	Redskin	OQ	0	0	0	0	0	0	0	0	0	14	11.55854	92.59314	WEG	96	9	2	4.00	0	0
151	27-Dec-11	Redskin	OQ	0	0	0	0	0	0	0	0	0	9	11.55914	92.59077	WEG	97	4	1	2.00	0	0
152	27-Dec-11	Redskin	OQ	0	0	0	0	0	2	0	0	0	51	11.56843	92.58895	WEG	98	9	1	3.33	2	1
153	28-Dec-11	Redskin	OQ	0	0	0	0	0	1	0	0	0	19	11.57072	92.59181	WEG	97	7	3	2.33	1	1
154	01-Jan-12	Tarmugli	OQ	0	0	0	0	0	0	0	0	0	45	11.57279	92.55910	WEG	97	13	4	2.67	0	0
155	01-Jan-12	Tarmugli	OQ	0	0	0	0	0	0	0	0	0	50	11.57447	92.55791	WEG	95	8	1	3.00	0	0
156	01-Jan-12	Tarmugli	OQ	0	0	0	0	0	0	0	1	0	38	11.57429	92.55655	WEG	91	6	1	2.67	1	1
157	01-Jan-12	Tarmugli	OQ	0	0	0	0	0	0	0	4	0	50	11.57621	92.55831	WEG	96	12	2	3.47	4	1
158	02-Jan-12	Tarmugli	OQ	0	0	0	0	0	0	0	0	0	20	11.57712	92.55766	LEG	90	6	0	4.00	0	0
159	02-Jan-12	Tarmugli	OQ	0	0	0	0	0	0	0	0	0	20	11.57877	92.55870	LEG	95	6	0	2.00	0	0
160	02-Jan-12	Tarmugli	OQ	0	0	0	0	0	0	0	0	0	8	11.57957	92.55905	WEG	96	11	2	3.67	0	0
161	03-Jan-12	Tarmugli	OQ	0	0	0	0	0	0	0	3	0	13	11.57463	92.55537	WEG	96	6	1	3.33	3	1
162	03-Jan-12	Tarmugli	OQ	0	0	0	0	0	0	0	2	0	136	11.57651	92.55511	WEG	97	5	2	3.50	2	1
163	25-Jan-12	Little Andaman	OQ	0	2	0	0	0	1	0	1	0	137	10.67488	92.49920	WEG	97	5	3	1.75	4	3
164	25-Jan-12	Little Andaman	OQ	0	1	0	0	0	0	0	0	0	125	10.67400	92.50022	WEG	96	6	5	2.50	1	1
165	26-Jan-12	Little Andaman	OQ	0	1	0	0	0	0	0	3	0	119	10.67335	92.49771	WEG	95	7	1	2.25	4	2
166	26-Jan-12	Little Andaman	OQ	0	0	0	0	0	0	0	2	0	152	10.67217	92.49810	WEG	96	6	1	2.25	2	1
167	26-Jan-12	Little Andaman	OQ	0	0	0	0	0	0	0	2	0	148	10.67182	92.49626	WEG	95	6	2	2.00	2	1
168	26-Jan-12	Little Andaman	OQ	0	0	0	0	0	0	0	0	0	126	10.67301	92.49511	WEG	96	4	0	2.25	0	0
169	28-Jan-12	Little Andaman	OQ	0	0	0	0	0	0	0	2	0	144	10.67576	92.49148	WEG	97	6	1	2.00	2	1
170	28-Jan-12	Little Andaman	OQ	0	1	0	0	0	0	0	3	0	99	10.67650	92.49225	WEG	95	7	2	1.25	4	2
171	28-Jan-12	Little Andaman	OQ	0	1	0	0	0	0	0	6	0	154	10.67736	92.49265	WEG	96	9	3	3.25	7	2
172	28-Jan-12	Little Andaman	OQ	0	2	0	0	0	0	0	2	0	126	10.67609	92.49414	WEG	95	7	0	2.25	4	2
173	30-Jan-12	Little Andaman	OQ	0	0	0	0	0	0	0	2	0	149	10.67287	92.49329	WEG	96	12	3	3.50	2	1
174	30-Jan-12	Little Andaman	OQ	0	0	0	0	0	0	0	2	0	129	10.67107	92.49356	WEG	98	5	1	3.25	2	1
175	30-Jan-12	Little Andaman	OQ	0	0	0	0	0	0	0	6	0	116	10.67279	92.49116	WEG	97	3	0	2.00	6	1
176	30-Jan-12	Little Andaman	OQ	0	0	0	0	0	0	0	2	0	37	10.67411	92.49264	WEG	97	3	1	2.25	2	1
177	12-Mar-12	Havelock	OQ	0	1	0	0	0	0	0	0	0	33	11.94550	93.01870	WEG	97	4	2	2.50	1	1
178	12-Mar-12	Havelock	OQ	0	0	0	0	0	0	0	0	0	31	11.94516	93.01958	WEG	98	5	3	2.50	0	0
179	12-Mar-12	Havelock	OQ	0	0	0	0	0	0	0	0	0	32	11.94381	93.01999	WEG	98	6	2	2.75	0	0
180	12-Mar-12	Havelock	OQ	0	0	0	0	0	0	0	0	0	48	11.94247	93.02106	WEG	98	8	2	2.25	0	0
181	13-Mar-12	Havelock	OQ	0	0	0	0	0	0	0	0	0	37	11.94417	93.02230	WEG	98	11	1	3.25	0	0
182	14-Mar-12	Havelock	OQ	0	0	0	0	0	0	0	0	0	46	11.94198	93.02171	WEG	97	13	1	2.00	0	0
183	14-Mar-12	Havelock	OQ	0	0	0	0	0	0	0	0	0	56	11.94128	93.02317	WEG	97	8	4	2.25	0	0
184	14-Mar-12	Havelock	OQ	0	0	0	0	0	1	0	0	0	13	11.94215	93.02408	SEG	97	2	1	2.50	1	1
185	24-Apr-12	Long Island	OQ	0	0	0	0	0	1	0	0	0	31	12.39011	92.92935	SEG	97	2	0	2.50	1	1
186	24-Apr-12	Long Island	OQ	0	0	0	0	0	0	0	0	0	25	12.39025	92.92847	SEG	96	4	0	2.50	0	0
187	26-Apr-12	Long Island	OQ	0	0	0	0	0	0	0	0	0	30	12.39127	92.92889	SEG	99	7	1	2.25	0	0
188	26-Apr-12	Long Island	OQ	0	0	0	0	0	0	0	0	0	30	12.39127	92.92889	SEG	99	7	1	2.25	0	0
189	26-Apr-12	Long Island	OQ	0	0	0	0	0	0	0	0	0	64	12.39289	92.92887	SEG	97	3	2	2.50	0	0
190	26-Apr-12	Long Island	OQ	0	0	0	0	0	0	0	0	0	53	12.39086	92.93006	SEG	95	5	2	2.50	0	0
191	27-Apr-12	Long Island	OQ	0	0	0	0	0	0	0	0	0	49	12.39292	92.92847	SEG	91	3	1	2.50	0	0
192	27-Apr-12	Long Island	OQ	0	0	0	0	0	0	0	0	0	56	12.39404	92.92873	SEG	96	7	2	3.00	0	0
193	27-Apr-12	Long Island	OQ	0	0	0	0	0	0	0	0	0	70	12.39536	92.92867	SEG	97	7	1	2.75	0	0
194	28-Apr-12	Long Island	OQ	0	0	0	0	0	0	0	1	0	53	12.38840	92.93044	SEG	98	3	1	3.00	1	1
195	25-May-12	North Andaman	OQ	1	0	0	0	0	0	0	2	0	2	13.17349	93.03496	LEG	98	3	2	3.00	3	1
196	25-May-12	North Andaman	OQ	0	0	0	0	0	0	0	0	0	2	13.16767	93.03503	LEG	98	5	4	2.75	0	0
197	25-May-12	North Andaman	OQ	0	0	0	0	0	0	0	1	0	4	13.16604	93.03288	WEG	92	3	2	3.25	1	1
198	31-May-12	North Andaman	OQ	0	0	0	0	0	0	0	0	0	74	13.16415	93.03210	WEG	99	5	0	2.50	0	0
199	31-May-12	North Andaman	OQ	0	0	0	0	0	1	0	1	0	113	13.16333	93.03008	WEG	96	8	3	2.75	2	2
200	31-May-12	North Andaman	OQ	0	0	0	0	0	1	0	0	0	157	13.16377	93.02876	WEG	97	5	0	2.5	1	1
